# Supplementary material for: A sensitive and scalable microsatellite instability assay to diagnose constitutional mismatch repair deficiency by sequencing of peripheral blood leukocytes
Source: Hum Mutat. 2019 Mar 6;40(5):649–55. doi: 10.1002/humu.23721 (PMC6519362; doi:10.1002/humu.23721)
Supplement: Supplementary file 2 — Supporting Information [file HUMU-40-649-s002.xlsx]

## Sheet: Tabelle1
Supp. Table S1: MMR Missense Variants
Classification (InSiGHT/ClinVar) of MMR missense mutations is according to Plon et al, 2008 (PMID: 18951446)
Score for each sample was calculated as described in Methods. Briefly, each sample was scored using the deviation of the observed frequencies of wild type microsatellite lengths relative to control distributions (estimated using 40 control samples). Higher Scores represent increased deviation from the control population.
gMSI ratios for three markers (A, D2S123; B, D17S250; C D17S791) were calculated using the Peak Heights software (Ingham et al, 2013). Marker ratios presented here are the observed ratio minus the marker-specific threshold; positive values represent ratios above the threshold. If two or more of the gMSI markers are above the threshold the sample is classified as CMMRD. Thresholds were calculated …
Zygosity "hom.", "het.", and "comp. het." respectively describe homozygous, heterozygous, and compound heterozygous variants in the affected MMR gene of the patient.
‡ Missense VUS that previously lacked any functional evidence to support a diagnosis of CMMRD. Prior to this study, patients with these MMR missense VUS had an uncertain diagnosis.
§ Missense VUS that should be re-classified as pathogenic in the context of CMMRD. The presence of an alternative causative mutation within the coding sequence was excluded by transcript analysis using direct cDNA sequencing, according to Etzler et al, 2008 (PMID: 18030674)
NA: Not Applicable
Gene	NCBI Reference Seqeunce	Mutation (DNA)	Mutation (Protein)	Allele frequency (gnomAD)	Classification (InSiGHT/ClinVar)	Predictor Scores (SIFT/MutationTaster/PolyPhen-2)	Patient ID	Zygosity (2nd mutation)	Exclusion of different mutation by transcript analysis	Score	gMSI A	gMSI B	gMSI C	Additional evidence [Reference]
MLH1	NM_000249.3	c.2146G>A §	p.Val716Met §	0.001264	1/1	Deleterious/Disease Causing/Probably damaging	5	comp. het. (p.Ala21Glu)	yes	14.4309	0.022	0.051	0.062	observed in an independent suspected CMMRD patient (comp. het. with p.Arg226*; Marcos et al, 2006; PMID: 16769400). CMMRD previously confirmed in this patient by gMSI (unpublished)
PMS2	NM_000535.5	c.2099A>G ‡ §	p.Gln700Arg ‡ §	NA	NA/NA	Deleterious/Disease Causing/Probably damaging	28	hom.	yes	12.8238	0.24	0.138	0.323	IHC: PMS2 loss in normal tissue (unpublished)
PMS2	NM_000535.5	c.1A>T	p.Met1?	4.077e-06	NA/5	NA	27	comp. het. (p.Lys706Serfs*19)	no	9.82971	0.175	0.152	0.249	IHC: PMS2 loss in normal tissue (Adam et al, 2016; PMID: 27476653)
PMS2	NM_000535.5	c.2T>A	p.Met1?	8.153e-06	NA/5	NA	26	comp. het. (p.Gln288Argfs*19)	no	13.0829	-0.045	0.056	0.216	IHC: PMS2 loss in normal tissue (Adam et al, 2016; PMID: 27476653)
PMS2	NM_000535.5	c.2444C>T	p.Ser815Leu	NA	3/3	Deleterious/Disease Causing/Probably damaging	10	hom.	no	25.5217	0.179	0.082	0.328	in vitro MMR-assay showed loss of MMR capacity (Suerink et al, 2018; PMID: 28503822)
MSH2	NM_000251.2	c.1667T>C ‡	p.Leu556Ser ‡	NA	3/3	Deleterious/Disease Causing/Probably damaging	19	hom.	no	14.8543	0.068	0.06	0.259	no
							20	hom.	no	27.6688	0.047	0.079	0.232	no
							23	hom.	no	42.5244	0.048	0.082	0.259	no
MSH6	NM_000179.2	c.1316A>G ‡ §	p.Asp439Gly ‡ §	NA	NA/3	Deleterious/Disease Causing/Probably damaging	17	comp. het. (p.Ser156*)	yes	53.7169	-0.062	-0.007	-0.053	no
MSH6	NM_000179.2	c.2426_2428del	p.Val809del	NA	3/3	NA	14	hom.	no	18.0713	-0.052	-0.026	-0.053	methylation tolerance and evMSI positive for CMMRD (Taeubner et al, 2018; PMID: 29302048)
MSH6	NM_000179.2	c.2980T>A ‡ §	p.Tyr994Asn ‡ §	NA	NA/NA	Deleterious/Disease Causing/Probably damaging	4	comp. het. (p.Leu747Serfs*9)	yes	10.0179	-0.05	-0.04	-0.024	no
