# Supplementary material for: A sensitive and scalable microsatellite instability assay to diagnose constitutional mismatch repair deficiency by sequencing of peripheral blood leukocytes
Source: Hum Mutat. 2019 Mar 6;40(5):649–55. doi: 10.1002/humu.23721 (PMC6519362; doi:10.1002/humu.23721)
Supplement: Supplementary file 3 — Supporting Information [file HUMU-40-649-s003.xlsx]

## Sheet: CMMRD Cohort
Supp. Table S2: Cohort Details and Assay Results
30 DNA samples from 26 genetically-confirmed CMMRD patients (with three patients having multiple samples analysed), and 6 DNA samples from 6 clinically-diagnosed CMMRD patients with uncertain genetic diagnosis, were sourced from a number of referring physicians. Where these have been included in previous publications the PMID number of the citation is given.
Previously unpublished patients were genotyped at the Division of Human Genetics, Medical University of Innsbruck, Innsbruck, Austria (patients 3, 6, and 18, and families F1, F3, and F4), Centre de génétique humaine, Institut de pathologie et génétique (IPG), Gosselies, Belgium (family F2), and Institute of Human Genetics, Biomedical Centre, University Hospital Bonn, Bonn, Germany (patient 28).
40 DNAs extracted from the PBLs of adult Lynch syndrome patients were received from the CaPP3 clinical trial (ISRCTN16261285) biobank.
94 anonymised control DNA samples, extracted from peripheral blood leukocytes, were acquired from patients consulted for non-cancer related conditions at the Division of Human Genetics, Medical University of Innsbruck, Austria. All control patients had consented for use of residual DNA samples in assay development.
Score for each sample was calculated as described in Methods. Briefly, each sample was scored using the deviation of the observed frequencies of wild type microsatellite lengths realative to control distributions (estimated using 40 control samples). Higher Scores represent increased deviation from the control population.
gMSI ratios for three markers (A, D2S123; B, D17S250; C D17S791) were calculated using the Peak Heights software (Ingham et al, 2013). Marker ratios presented here are the observed ratio minus the marker-specific threshold; positive values represent ratios above the threshold. If two or more of the gMSI markers are above the threshold the sample is classified as CMMRD. Thresholds were calculated …
Mutations are described in accordance with the Human Genome Variation Society (http://www.hgvs.org/mutnomen) guidelines using the following mRNA sequences as references: MLH1: NM_000249.3, MSH2: NM_000251.2, MSH6: NM_000179.2 and PMS2: NM_000535.5.
Genotype "hom.", "het.", and "comp. het." respectively describe homozygous, heterozygous, and compound heterozygous variants in the affected MMR gene of the patient.
† CMMRD patients with the hypomorphic Nuvuik Inuit founder mutation.
‡ Missense VUS (in at least one allele) that previously lacked any functional evidence to support a diagnosis of CMMRD. Prior to this study, patients with these MMR missense VUS had an uncertain diagnosis.
Patients from the same family are denoted by (F1), (F2), (F3), and (F4).
ND: Not Disclosed
NA: Not Applicable
Patient ID	Genotype	Mutation (DNA)	Mutation (Protein)	Age at First Tumour	Tumour Type	Age at Additional Tumours	Additional Tumour Type	Published Reference	Sample ID	Age at Blood Draw	Tumour at Blood draw	Score	gMSI A	gMSI B	gMSI C
1	PMS2 hom.	c.[1515delG];[1515delG]	p.[Phe506Serfs*89];[Phe506Serfs*89]	13years	B-cell burkitt lymphoma	ND	T Lymphoblastic lymphoma	Tesch et al, 2018 (PMID: 30013564)	C	13years	yes	27.3416	0.3	0.067	0.061
2	PMS2 hom.	complex rearrangement	fusion transcript from PMS2 exon 10 into a sequence derived from intron 14 of CCZ1B gene	5years	glioblastoma	No Additional Tumour	NA	Vogt et al, 2016 (PMID: 27329736)	A	5years	yes	23.0321	0.093	0.287	0.394
3	MSH6 hom.	c.[3838C>T];[3838C>T]	p.[Gln1280*];[Gln1280*]	13years	duodenal adenocarcinoma, colorectal cancer, polyposis	ND	ND	Unpublished	D	20years	unknown	24.8784	-0.038	-0.022	-0.048
4	MSH6 comp. het. ‡	c.[2238dupT];[2980T>A]	p.[Leu747Serfs*9];[Tyr994Asn]	6years	medulloblastoma	ND	ND	Tesch et al, 2018 (PMID: 30013564)	B	6years	yes	10.0179	-0.05	-0.04	-0.024
5	MLH1 comp. het.	c.[62C>A];[2146G>A]	p.[Ala21Glu];[Val716Met]	14months	T-NHL	12, 16, 21years	B-NHL, borderine Phyloides tumor, glioblastoma	Tesch et al, 2018 (PMID: 30013564)	E	21years	under treatment, probably	14.4309	0.022	0.051	0.062
6	MSH6 hom.	c.[691delG];[691delG]	p.[Val231fs];[Val231fs]	11years	glioblastoma	ND	ND	Unpublished	65	11years	yes	12.4712	-0.066	-0.059	-0.054
7	PMS2 hom.	c.[1145-31_1145-13del];[1145-31_1145-13del]	p.[Asn383*;Gly382Valfs*19];[Asn383*;Gly382Valfs*19] (r.1144_1145insGATAGTCCACGTTTGCTTAG & r.1145_2006del862)	9years	glioblastoma	ND	ND	Tesch et al, 2018 (PMID: 30013564)	54	≤9years	yes	53.5887	0.037	0.233	0.294
									93	9years	yes	23.1985	-0.025	0.182	0.27
8 (F1)	MSH6 comp. het.	c.[3557-1G>C];[(457+1_458-1)_(3646+1_3646-1)del]	p.[Glu1187_Gly1216del];[Ser154_Gly1216del]	10years	T-cell lymphoma	12years	lymphoma relaps	Unpublished	99	12years	yes (relapse)	1.5867	-0.07	-0.047	-0.083
									102	12years	yes (relapse)	4.62168	-0.066	-0.055	-0.062
									105	12years	yes (relapse)	2.08083	-0.067	-0.053	-0.065
9 (F1)	MSH6 comp. het.	c.[3557-1G>C];[(457+1_458-1)_(3646+1_3646-1)del]	p.[Glu1187_Gly1216del];[Ser154_Gly1216del]	No Tumour	NA	NA	NA	Unpublished	82	9years	no	19.0935	-0.065	-0.049	-0.079
10	PMS2 hom.	c.[2444C>T];[2444C>T]	p.[Ser815Leu];[Ser815Leu]	ND	ND	ND	ND	Suerink et al, 2018 (PMID: 28503822); Tesch et al, 2018 (PMID: 30013564)	56	5years	no	25.5217	0.179	0.082	0.328
11	MSH6 hom.	c.[2653A>T];[2653A>T]	p.[Lys885*];[Lys885*]	5years	Wilms tumour	8 years	T Lymphoblastic lymphoma	Tesch et al, 2018 (PMID: 30013564)	91	6 years	under treatment, probably	9.84658	-0.066	-0.059	-0.064
12	MLH1 hom.	c.[332C>T];[332C>T]	p.[Ala111Val];[Ala111Val]	7months	T-cell lymphoma	ND	ND	Tesch et al, 2018 (PMID: 30013564)	49	15 months	under treatment, probably	42.9792	0.055	0.11	-0.009
13	PMS2 hom.	c.[2007-2A>G];[2007-2A>G]	p.[Ser669Argfs*9;Ser669_Ala725delinsArg];[Ser669Argfs*9;Ser669_Ala725delinsArg]	2years	ALL	3years	glioblastoma	Tesch et al, 2018 (PMID: 30013564)	51	3 years	under treatment, probably	5.7126	-0.009	0.151	0.294
14	MSH6 hom.	c.[2426_2428delTAG];[2426_2428delTAG] (& MSH2:c.[247C>G];[247C>G])	p.[Val809del];[Val809del] (& MSH2:p.[Leu92Val];[Leu92Val])	13months	desmoplastic medulloblastoma	ND	ND	Taeubner et al, 2018 (PMID: 29302048)	76	23months	no, complete remission (after resection and chemotherapy)	18.0713	-0.052	-0.026	-0.053
15	PMS2 hom.	c.[2192T>G];[2192T>G]	p.[Leu731*];[Leu731*]	20years	colorectal cancer	22, 23, 26years	papilla vateri carcinoma (22), low grade diffuse astrocytoma (23), high grade astrocytoma (26)	Baris et al, 2016 (PMID: 26544533); Tesch et al, 2018 (PMID: 30013564)	98	26years	high grade astrocytoma	36.9728	0.067	0.085	0.482
16	MSH6 comp. het.	c.[1135_1139delAGAGA];[2277_2293delAGAGAGGGTTGATACTT]	p.[Arg379*];[Glu760Profs*6]	3years	B-ALL	7years	T-NHL	Tesch et al, 2018 (PMID: 30013564)	83	8years	no	13.7007	-0.074	-0.05	-0.07
17	MSH6 comp. het. ‡	c.[467C>G];[1316A>G]	p.[Ser156*];[Asp439Gly]	4years	anaoplastic medulloblastoma	ND	ND	Tesch et al, 2018 (PMID: 30013564)	43	4years	yes	53.7169	-0.062	-0.007	-0.053
18	PMS2 hom.	c.[862C>T];[862C>T]	p.[Gln288*];[Gln288*]	7years	sPNET	10years	sigmoidal adenocarcinoma, rectal polyps	Unpublished	71	10years	yes	14.4885	-0.016	0.096	0.29
19 (F2)	MSH2 hom. ‡	c.[1667T>C];[1667T>C]	p.[Leu556Ser];[Leu556Ser]	9years	carcinoma in situ of the coecum and a poorly cohesive gastric carcinoma (no-signet cells)	13years	glioblastoma	Unpublished	58	13years	yes	14.8543	0.068	0.06	0.259
20 (F2)	MSH2 hom. ‡	c.[1667T>C];[1667T>C]	p.[Leu556Ser];[Leu556Ser]	17years	glioblastoma	No Additional Tumour	NA	Unpublished	87	17years	yes	27.6688	0.047	0.079	0.232
21 (F3)	MSH6 hom.	c.[3261dupC];[3261dupC]	p.[Phe1088Leufs*5];[Phe1088Leufs*5]	9years	glioblastoma	9years	polyposis coli	Unpublished	101	9years	yes	17.6081	-0.036	-0.058	-0.061
22 (F3)	MSH6 hom.	c.[3261dupC];[3261dupC]	p.[Phe1088Leufs*5];[Phe1088Leufs*5]	No Tumour	NA	NA	NA	Unpublished	107	13months	no	3.54234	-0.04	-0.061	-0.105
									109	15months	no	7.38713	-0.04	-0.06	-0.111
23 (F2)	MSH2 hom. ‡	c.[1667T>C];[1667T>C]	p.[Leu556Ser];[Leu556Ser]	9years	colorectal cancer	19years	glioblastoma	Unpublished	104	19years	yes	42.5244	0.048	0.082	0.259
24 (F4)	MSH2 hom.	c.[958_959dupAC];[958_959dupAC]	p.[Thr321Profs*11];[Thr321Profs*11]	2years 4months	medulloepithelioma	ND	ND	Unpublished	116	2years 11months	under chemotherapy	43.1034	0.065	0.038	0.197
25 (F4)	MSH2 hom.	c.[958_959dupAC];[958_959dupAC]	p.[Thr321Profs*11];[Thr321Profs*11]	19months	T-cell lymphoma	7 years	brain tumor (no pathology confirmation)	Unpublished	132	6years	no	54.551	0.155	0.146	0.396
26	PMS2 comp. het.	c.[2T>A];[863delA]	p.[Met1?];[Gln288Argfs*19]]	4years	PNET cerebellum	14years	colorectal adenomas	Adam et al, 2016 (PMID: 27476653)	113	14years	yes	13.0829	-0.045	0.056	0.216
27	PMS2 comp. het.	c.[1A>T];[2117delA]	p.[Met1?];[Lys706Serfs*19]	9years	B-cell lymphoma	11, 11, 15years	ALL, rectum carcinoma, multifocal astrocytoma °III/glioblastoma	Adam et al, 2016 (PMID: 27476653)	124	9years	no	9.82971	0.175	0.152	0.249
28	PMS2 hom. ‡	c.[2099A>G];[2099A>G]	p.[Gln700Arg];[Gln700Arg]	1year 4months	T-cell NHL	No Additional Tumour	NA	Unpublished	130	2years	yes	12.8238	0.24	0.138	0.323
29 †	PMS2 hom.	c.[2002A>G];[2002A>G]	p.[Ile668*];[Ile668*] (r.2002_2006del in majority of transcripts)	24years	brain tumor	ND	ND	Li et al, 2015 (PMID: 25691505)	125	24years	yes	2.75902	0.028	-0.03	0.053
30 †	PMS2 hom.	c.[2002A>G];[2002A>G]	p.[Ile668*];[Ile668*] (r.2002_2006del in majority of transcripts)	3years	medulloblastoma	22, 25years	adenocarcinoma, high grade brain sarcoma	Li et al, 2015 (PMID: 25691505)	120	18years	no	4.27765	-0.039	0.061	0.145
31 †	PMS2 hom.	c.[2002A>G];[2002A>G]	p.[Ile668*];[Ile668*] (r.2002_2006del in majority of transcripts)	No Tumour	NA	NA	NA	Li et al, 2015 (PMID: 25691505)	115	21years	no	5.90067	0.049	0.064	0.065
32	MSH6 hom.	c.[10C>T];[10C>T]	p.[Gln4*];[Gln4*]	10years	adenocarcinoma	No Additional Tumour	NA	Castellsagué et al, 2015 (PMID: 25318681)	128	23years	no	4.77968	0.012	-0.035	-0.044
Control01	NA	NA	NA	NA	NA	NA	NA	NA	1	NA	NA	0.002	-0.0557016	-0.0247704	-0.0593091
Control02	NA	NA	NA	NA	NA	NA	NA	NA	2	NA	NA	0.829	-0.0477016	-0.0427704	-0.0483091
Control03	NA	NA	NA	NA	NA	NA	NA	NA	3	NA	NA	0.533	-0.0657016	-0.0547704	-0.0623091
Control04	NA	NA	NA	NA	NA	NA	NA	NA	4	NA	NA	0.424	-0.0447016	-0.0757704	-0.0803091
Control05	NA	NA	NA	NA	NA	NA	NA	NA	5	NA	NA	0.046	-0.0587016	-0.0397704	-0.0633091
Control06	NA	NA	NA	NA	NA	NA	NA	NA	6	NA	NA	0.868	-0.0667016	-0.0497704	-0.0573091
Control07	NA	NA	NA	NA	NA	NA	NA	NA	7	NA	NA	0.042	-0.0567016	-0.0467704	-0.0543091
Control08	NA	NA	NA	NA	NA	NA	NA	NA	8	NA	NA	0.32	-0.0817016	-0.0237704	-0.0753091
Control09	NA	NA	NA	NA	NA	NA	NA	NA	9	NA	NA	0.205	-0.0507016	-0.0357704	-0.0543091
Control10	NA	NA	NA	NA	NA	NA	NA	NA	10	NA	NA	0.145	-0.0507016	-0.0257704	-0.0713091
Control11	NA	NA	NA	NA	NA	NA	NA	NA	11	NA	NA	0.282	-0.0437016	-0.0547704	-0.108309
Control12	NA	NA	NA	NA	NA	NA	NA	NA	12	NA	NA	0.025	-0.0427016	-0.0247704	-0.0193091
Control13	NA	NA	NA	NA	NA	NA	NA	NA	13	NA	NA	0.1	-0.0487016	-0.0637704	-0.0413091
Control14	NA	NA	NA	NA	NA	NA	NA	NA	14	NA	NA	0	0.00429838	-0.0587704	-0.0403091
Control15	NA	NA	NA	NA	NA	NA	NA	NA	15	NA	NA	0.419	-0.0787016	-0.0627704	-0.0703091
Control16	NA	NA	NA	NA	NA	NA	NA	NA	16	NA	NA	0.489	-0.0717016	-0.0697704	-0.0443091
Control17	NA	NA	NA	NA	NA	NA	NA	NA	17	NA	NA	0	-0.0557016	-0.0437704	-0.0633091
Control18	NA	NA	NA	NA	NA	NA	NA	NA	18	NA	NA	0.059	-0.00270162	-0.0637704	-0.0613091
Control19	NA	NA	NA	NA	NA	NA	NA	NA	19	NA	NA	0.049	-0.0827016	-0.0487704	-0.0733091
Control20	NA	NA	NA	NA	NA	NA	NA	NA	20	NA	NA	0.028	-0.0817016	-0.00377044	-0.0213091
Control21	NA	NA	NA	NA	NA	NA	NA	NA	21	NA	NA	0.013	-0.0607016	-0.0267704	0.0016909
Control22	NA	NA	NA	NA	NA	NA	NA	NA	22	NA	NA	0.015	-0.0657016	-0.0477704	-0.0523091
Control23	NA	NA	NA	NA	NA	NA	NA	NA	23	NA	NA	0	-0.0737016	-0.0687704	-0.0673091
Control24	NA	NA	NA	NA	NA	NA	NA	NA	24	NA	NA	0.058	-0.0727016	-0.0667704	-0.0823091
Control25	NA	NA	NA	NA	NA	NA	NA	NA	25	NA	NA	0.784	-0.0317016	-0.0657704	-0.0663091
Control26	NA	NA	NA	NA	NA	NA	NA	NA	26	NA	NA	0.159	-0.0657016	-0.0227704	-0.0833091
Control27	NA	NA	NA	NA	NA	NA	NA	NA	27	NA	NA	0.003	-0.0657016	-0.0627704	-0.0813091
Control28	NA	NA	NA	NA	NA	NA	NA	NA	28	NA	NA	0.002	-0.0377016	-0.0647704	-0.0343091
Control29	NA	NA	NA	NA	NA	NA	NA	NA	29	NA	NA	0.476	-0.0477016	-0.0637704	-0.0893091
Control30	NA	NA	NA	NA	NA	NA	NA	NA	30	NA	NA	0	-0.0747016	-0.0527704	-0.0743091
Control31	NA	NA	NA	NA	NA	NA	NA	NA	31	NA	NA	0.163	-0.0817016	-0.0717704	-0.0553091
Control32	NA	NA	NA	NA	NA	NA	NA	NA	32	NA	NA	1.471	-0.0777016	-0.0597704	-0.0783091
Control33	NA	NA	NA	NA	NA	NA	NA	NA	33	NA	NA	0.021	-0.0797016	-0.0587704	-0.0803091
Control34	NA	NA	NA	NA	NA	NA	NA	NA	34	NA	NA	0.058	-0.0777016	-0.0477704	-0.0513091
Control35	NA	NA	NA	NA	NA	NA	NA	NA	35	NA	NA	1.462	-0.0707016	-0.0667704	-0.0713091
Control36	NA	NA	NA	NA	NA	NA	NA	NA	36	NA	NA	0.004	-0.0727016	-0.0647704	-0.0743091
Control37	NA	NA	NA	NA	NA	NA	NA	NA	37	NA	NA	0.136	-0.0457016	-0.0667704	-0.0693091
Control38	NA	NA	NA	NA	NA	NA	NA	NA	38	NA	NA	0.069	-0.0777016	-0.0407704	-0.0693091
Control39	NA	NA	NA	NA	NA	NA	NA	NA	39	NA	NA	0.566	-0.0837016	-0.0667704	-0.0793091
Control40	NA	NA	NA	NA	NA	NA	NA	NA	40	NA	NA	0.01	-0.0607016	-0.0447704	-0.0883091
Control41	NA	NA	NA	NA	NA	NA	NA	NA	41	NA	NA	0.655	-0.0747016	-0.0587704	-0.0943091
Control42	NA	NA	NA	NA	NA	NA	NA	NA	42	NA	NA	0.281	-0.0847016	-0.0477704	-0.0793091
Control43	NA	NA	NA	NA	NA	NA	NA	NA	44	NA	NA	0.005	-0.0807016	-0.0527704	-0.0913091
Control44	NA	NA	NA	NA	NA	NA	NA	NA	45	NA	NA	0.459	-0.0457016	-0.0557704	-0.0713091
Control45	NA	NA	NA	NA	NA	NA	NA	NA	46	NA	NA	0.21	-0.0797016	-0.0477704	-0.0763091
Control46	NA	NA	NA	NA	NA	NA	NA	NA	47	NA	NA	0	-0.0657016	-0.0467704	-0.0723091
Control47	NA	NA	NA	NA	NA	NA	NA	NA	48	NA	NA	0.026	-0.0227016	-0.0537704	-0.0433091
Control48	NA	NA	NA	NA	NA	NA	NA	NA	50	NA	NA	0.028	-0.0457016	-0.0447704	-0.0693091
Control49	NA	NA	NA	NA	NA	NA	NA	NA	53	NA	NA	0.048	-0.0797016	-0.0517704	-0.0773091
Control50	NA	NA	NA	NA	NA	NA	NA	NA	55	NA	NA	0.196	-0.0807016	-0.0667704	-0.0933091
Control51	NA	NA	NA	NA	NA	NA	NA	NA	59	NA	NA	0.089	-0.0807016	-0.0447704	-0.0863091
Control52	NA	NA	NA	NA	NA	NA	NA	NA	60	NA	NA	0.031	-0.0807016	-0.0567704	-0.0693091
Control53	NA	NA	NA	NA	NA	NA	NA	NA	61	NA	NA	1.018	-0.0807016	-0.0537704	-0.0803091
Control54	NA	NA	NA	NA	NA	NA	NA	NA	62	NA	NA	0.091	-0.0787016	-0.0487704	-0.0923091
Control55	NA	NA	NA	NA	NA	NA	NA	NA	63	NA	NA	0.128	-0.0777016	-0.0597704	-0.0893091
Control56	NA	NA	NA	NA	NA	NA	NA	NA	64	NA	NA	0.13	-0.0637016	-0.0517704	-0.0903091
Control57	NA	NA	NA	NA	NA	NA	NA	NA	66	NA	NA	0.002	-0.0687016	-0.0517704	-0.0683091
Control58	NA	NA	NA	NA	NA	NA	NA	NA	68	NA	NA	0.097	-0.0617016	-0.0577704	-0.0903091
Control59	NA	NA	NA	NA	NA	NA	NA	NA	69	NA	NA	0.602	-0.0697016	-0.0497704	-0.0813091
Control60	NA	NA	NA	NA	NA	NA	NA	NA	70	NA	NA	0.001	-0.0757016	-0.0637704	-0.0473091
Control61	NA	NA	NA	NA	NA	NA	NA	NA	72	NA	NA	0.578	-0.0697016	-0.0387704	-0.0943091
Control62	NA	NA	NA	NA	NA	NA	NA	NA	73	NA	NA	0.222	-0.0717016	-0.0607704	-0.0983091
Control63	NA	NA	NA	NA	NA	NA	NA	NA	74	NA	NA	0.017	-0.0797016	-0.0677704	-0.0543091
Control64	NA	NA	NA	NA	NA	NA	NA	NA	75	NA	NA	0.092	-0.0737016	-0.0557704	-0.0773091
Control65	NA	NA	NA	NA	NA	NA	NA	NA	77	NA	NA	0.108	-0.0767016	-0.0527704	-0.0773091
Control66	NA	NA	NA	NA	NA	NA	NA	NA	78	NA	NA	0.009	-0.0607016	-0.0877704	-0.0843091
Control67	NA	NA	NA	NA	NA	NA	NA	NA	79	NA	NA	0	-0.0727016	-0.0657704	-0.0723091
Control68	NA	NA	NA	NA	NA	NA	NA	NA	80	NA	NA	0.095	-0.0787016	-0.0687704	-0.0743091
Control69	NA	NA	NA	NA	NA	NA	NA	NA	81	NA	NA	0.001	-0.0627016	-0.0547704	-0.0913091
Control70	NA	NA	NA	NA	NA	NA	NA	NA	84	NA	NA	0	-0.0817016	-0.0607704	-0.0893091
Control71	NA	NA	NA	NA	NA	NA	NA	NA	85	NA	NA	0.235	-0.0767016	-0.0257704	-0.0933091
Control72	NA	NA	NA	NA	NA	NA	NA	NA	86	NA	NA	0.059	-0.0727016	-0.0657704	-0.0663091
Control73	NA	NA	NA	NA	NA	NA	NA	NA	88	NA	NA	0.098	-0.0677016	-0.0997704	-0.0613091
Control74	NA	NA	NA	NA	NA	NA	NA	NA	89	NA	NA	0.006	-0.0817016	-0.0657704	-0.0733091
Control75	NA	NA	NA	NA	NA	NA	NA	NA	90	NA	NA	0.2	-0.0807016	-0.0537704	-0.0543091
Control76	NA	NA	NA	NA	NA	NA	NA	NA	92	NA	NA	0.22	-0.0837016	-0.0557704	-0.0953091
Control77	NA	NA	NA	NA	NA	NA	NA	NA	94	NA	NA	0.017	-0.0787016	-0.0297704	-0.0823091
Control78	NA	NA	NA	NA	NA	NA	NA	NA	95	NA	NA	0.008	-0.0857016	-0.0487704	-0.0623091
Control79	NA	NA	NA	NA	NA	NA	NA	NA	96	NA	NA	0.078	-0.0817016	-0.0477704	-0.0873091
Control80	NA	NA	NA	NA	NA	NA	NA	NA	97	NA	NA	0.001	-0.0797016	-0.0517704	-0.0933091
Control81	NA	NA	NA	NA	NA	NA	NA	NA	111	NA	NA	0.007	-0.0817016	-0.0367704	-0.102309
Control82	NA	NA	NA	NA	NA	NA	NA	NA	112	NA	NA	0.022	-0.0807016	-0.0297704	-0.0763091
Control83	NA	NA	NA	NA	NA	NA	NA	NA	114	NA	NA	0.096	-0.0717016	-0.0497704	-0.0663091
Control84	NA	NA	NA	NA	NA	NA	NA	NA	117	NA	NA	0.016	-0.0857016	-0.0457704	-0.0743091
Control85	NA	NA	NA	NA	NA	NA	NA	NA	119	NA	NA	0.272	-0.0797016	-0.0647704	-0.0913091
Control86	NA	NA	NA	NA	NA	NA	NA	NA	121	NA	NA	0.017	-0.0747016	-0.0647704	-0.102309
Control87	NA	NA	NA	NA	NA	NA	NA	NA	122	NA	NA	0.005	-0.0797016	-0.0477704	-0.0413091
Control88	NA	NA	NA	NA	NA	NA	NA	NA	123	NA	NA	0	-0.0677016	-0.0367704	-0.0613091
Control89	NA	NA	NA	NA	NA	NA	NA	NA	126	NA	NA	0.006	-0.0737016	-0.0457704	-0.108309
Control90	NA	NA	NA	NA	NA	NA	NA	NA	127	NA	NA	0.015	-0.0627016	-0.0667704	-0.0593091
Control91	NA	NA	NA	NA	NA	NA	NA	NA	129	NA	NA	0.001	-0.0737016	-0.0307704	-0.0593091
Control92	NA	NA	NA	NA	NA	NA	NA	NA	131	NA	NA	0.07	-0.0627016	-0.0657704	-0.0763091
Control93	NA	NA	NA	NA	NA	NA	NA	NA	133	NA	NA	0.079	-0.0727016	-0.0607704	-0.112309
Control94	NA	NA	NA	NA	NA	NA	NA	NA	134	NA	NA	0.004	-0.0827016	-0.0577704	-0.0773091
Lynch01	MSH6 het.	ND	ND	ND	ND	ND	ND	ND	D0002	51years	ND	0.062617	NA	NA	NA
Lynch02	MSH2 het.	ND	ND	ND	ND	ND	ND	ND	D0013	66years	ND	0.365402	NA	NA	NA
Lynch03	MSH2 het.	ND	ND	ND	ND	ND	ND	ND	D0023	69years	ND	4.02114e-05	NA	NA	NA
Lynch04	MLH1 het.	ND	ND	ND	ND	ND	ND	ND	D0033	48years	ND	0.0105211	NA	NA	NA
Lynch05	MSH6 het.	ND	ND	ND	ND	ND	ND	ND	D0045	43years	ND	0.448258	NA	NA	NA
Lynch06	MSH2 het.	ND	ND	ND	ND	ND	ND	ND	D0090	65years	ND	0.00397388	NA	NA	NA
Lynch07	MSH2 het.	ND	ND	ND	ND	ND	ND	ND	D0100	67years	ND	0.00119373	NA	NA	NA
Lynch08	MSH6 het.	ND	ND	ND	ND	ND	ND	ND	D0121	57years	ND	0.0202962	NA	NA	NA
Lynch09	MSH2 het.	ND	ND	ND	ND	ND	ND	ND	D0166	56years	ND	0.0109787	NA	NA	NA
Lynch10	MSH6 het.	ND	ND	ND	ND	ND	ND	ND	D0204	41years	ND	0.0623061	NA	NA	NA
Lynch11	MLH1 het.	ND	ND	ND	ND	ND	ND	ND	D0206	47years	ND	0.042465	NA	NA	NA
Lynch12	MSH6 het.	ND	ND	ND	ND	ND	ND	ND	D0214	72years	ND	0.123918	NA	NA	NA
Lynch13	MSH6 het.	ND	ND	ND	ND	ND	ND	ND	D0252	61years	ND	0.00526255	NA	NA	NA
Lynch14	MSH6 het.	ND	ND	ND	ND	ND	ND	ND	D0288	62years	ND	0.27042	NA	NA	NA
Lynch15	MSH2 het.	ND	ND	ND	ND	ND	ND	ND	D0310	50years	ND	0.000270135	NA	NA	NA
Lynch16	PMS2 het.	ND	ND	ND	ND	ND	ND	ND	D0383	58years	ND	0.171521	NA	NA	NA
Lynch17	MSH6 het.	ND	ND	ND	ND	ND	ND	ND	D0386	58years	ND	0.000370627	NA	NA	NA
Lynch18	ND	ND	ND	ND	ND	ND	ND	ND	D0512	57years	ND	0.261357	NA	NA	NA
Lynch19	MSH2 het.	ND	ND	ND	ND	ND	ND	ND	D0539	53years	ND	0.320077	NA	NA	NA
Lynch20	MSH2 het.	ND	ND	ND	ND	ND	ND	ND	D0564	54years	ND	0.0146835	NA	NA	NA
Lynch21	MLH1 het.	ND	ND	ND	ND	ND	ND	ND	D0584	63years	ND	0.0224298	NA	NA	NA
Lynch22	MSH2 het.	ND	ND	ND	ND	ND	ND	ND	D0632	59years	ND	0.190213	NA	NA	NA
Lynch23	MLH1 het.	ND	ND	ND	ND	ND	ND	ND	D0704	55years	ND	0.0785828	NA	NA	NA
Lynch24	MSH2 het.	ND	ND	ND	ND	ND	ND	ND	D0767	62years	ND	0.0364875	NA	NA	NA
Lynch25	MSH2 het.	ND	ND	ND	ND	ND	ND	ND	D0795	49years	ND	0.0197598	NA	NA	NA
Lynch26	MLH1 het.	ND	ND	ND	ND	ND	ND	ND	D0823	62years	ND	0.00167604	NA	NA	NA
Lynch27	MSH2 het.	ND	ND	ND	ND	ND	ND	ND	D0858	53years	ND	0.439353	NA	NA	NA
Lynch28	MSH2 het.	ND	ND	ND	ND	ND	ND	ND	D0921	56years	ND	0.116433	NA	NA	NA
Lynch29	MLH1 het.	ND	ND	ND	ND	ND	ND	ND	D0941	50years	ND	0.290977	NA	NA	NA
Lynch30	MLH1 het.	ND	ND	ND	ND	ND	ND	ND	D0954	69years	ND	0.00132102	NA	NA	NA
Lynch31	MSH2 het.	ND	ND	ND	ND	ND	ND	ND	D0987	40years	ND	0.0756546	NA	NA	NA
Lynch32	MSH2 het.	ND	ND	ND	ND	ND	ND	ND	D1039	70years	ND	0.086084	NA	NA	NA
Lynch33	MSH2 het.	ND	ND	ND	ND	ND	ND	ND	D1043	61years	ND	0.00338419	NA	NA	NA
Lynch34	MSH2 het.	ND	ND	ND	ND	ND	ND	ND	D1069	55years	ND	0.183568	NA	NA	NA
Lynch35	MSH2 het.	ND	ND	ND	ND	ND	ND	ND	D1115	62years	ND	0.285059	NA	NA	NA
Lynch36	MLH1 het.	ND	ND	ND	ND	ND	ND	ND	D1126	54years	ND	0.0562554	NA	NA	NA
Lynch37	MSH2 het.	ND	ND	ND	ND	ND	ND	ND	D1139	60years	ND	0.0280179	NA	NA	NA
Lynch38	MLH1 het.	ND	ND	ND	ND	ND	ND	ND	D1191	37years	ND	0.00252265	NA	NA	NA
Lynch39	MSH2 het.	ND	ND	ND	ND	ND	ND	ND	D1195	56years	ND	0.921891	NA	NA	NA
Lynch40	MSH2 het.	ND	ND	ND	ND	ND	ND	ND	D1198	55years	ND	0.071452	NA	NA	NA
