# Supplementary material for: A sensitive and scalable microsatellite instability assay to diagnose constitutional mismatch repair deficiency by sequencing of peripheral blood leukocytes
Source: Hum Mutat. 2019 Mar 6;40(5):649–55. doi: 10.1002/humu.23721 (PMC6519362; doi:10.1002/humu.23721)
Supplement: Supplementary file 4 — Supporting Information [file HUMU-40-649-s004.xlsx]

## Sheet: Markers
Supp. Table S3: Marker Selection
23 of the short mononucleotide repeats were selected from the 120 novel markers described by Redford et al, 2018 (PMID: 30157243, see Supporting Information) for their high (>0.8) ROC AUC in the diagnosis of microsatellite instability in colorectal cancer.
1 of the short mononucleotide repeats was used in the assay of Redford et al, but was initially described by Alhopuro et al, 2008 (PMID: 18391202, see their Supp. Information).
ROC AUC: Receiver Operating Characteristic Area Under Curve
Marker ID	Repeat Length	Repeat Motif	Locus (hg19)	ROC AUC	Notes
DEPDC2	8	C	chr8:68926643-68926763	NA	Initially described by Alhopuro et al, 2008 (PMID: 18391202).
GM01	10	A	chr11:28894282-28894553	0.94
GM07	11	A	chr7:93085548-93085828	0.97
GM09	8	A	chr20:6836843-6837099	0.82
GM11	9	A	chr5:166099809-166100081	0.93
GM14	11	A	chr3:177328721-177329014	0.87
GM17	9	A	chr11:95550977-95551231	0.88
GM22	10	A	chr14:43400950-43401207	0.97
GM26	10	A	chr14:49584656-49584913	0.87
GM29	10	A	chr3:70905468-70905731	0.88
IM16	9	A	chr18:1108609-1108894	0.97
IM49	12	A	chr3:56681883-56682149	0.96
LR10	9	A	chr1:81591297-81591555	0.84
LR11	11	A	chr2:217217726-217218005	0.92
LR17	11	A	chr14:55602913-55603194	0.98
LR20	8	A	chr1:64029521-64029836	0.91
LR24	9	A	chr1:153779290-153779565	0.91
LR36	12	A	chr4:98999555-98999845	1
LR40	9	A	chr2:13447304-13447570	0.9
LR44	12	A	chr10:99898182-99898454	0.99
LR46	8	A	chr20:10659968-10660261	0.9
LR48	11	A	chr12:77988002-77988288	0.99
LR49	7	A	chr15:93618885-93619163	0.95	This tract is adjacent to a polyG tract of length seven, but only the polyA tract was assessed.
LR52	12	A	chr16:63861273-63861586	0.88
